# Supplementary material for: Analysis of Plant–Plant Interactions Reveals the Presence of Potent Antileukemic Compounds
Source: Molecules. 2022 May 4;27(9):2928. doi: 10.3390/molecules27092928 (PMC9105371; doi:10.3390/molecules27092928)
Supplement: Supplementary file 1 [file molecules-27-02928-s001.zip]

Archive with 1 entries (1 files):
- molecules-1595345-supplementary.pdf
